# Supplementary material for: Can Aquatic Plant Turions Serve as a Source of Arabinogalactans? Immunohistochemical Detection of AGPs in Turion Cells
Source: Molecules. 2025 Dec 7;30(24):4689. doi: 10.3390/molecules30244689 (PMC12736068; doi:10.3390/molecules30244689)
Supplement: Supplementary file 1 [file molecules-30-04689-s001.zip]

Archive with 1 entries (1 files):
- molecules-3990876-supplementary.pdf
